# Supplementary material for: Exosomal CD40, CD25, and Serum CA19-9 as Combinatory Novel Liquid Biopsy Biomarker for the Diagnosis and Prognosis of Patients with Pancreatic Ductal Adenocarcinoma
Source: Int J Mol Sci. 2025 Feb 11;26(4):1500. doi: 10.3390/ijms26041500 (PMC11854914; doi:10.3390/ijms26041500)
Supplement: Supplementary file 1 [file ijms-26-01500-s001.zip]

Archive with 1 entries (1 files):
- ijms-3477735-supplementary.pdf
